# Supplementary material for: Whole Genome Sequencing of Hulunbuir Short-Tailed Sheep for Identifying Candidate Genes Related to the Short-Tail Phenotype
Source: G3 (Bethesda). 2017 Dec 5;8(2):377–83. doi: 10.1534/g3.117.300307 (PMC5919745; doi:10.1534/g3.117.300307)
Supplement: Supplementary file 1 [file 377TableS1.xlsx]

## Sheet: Sheet1
S1 Table. Primers for T gene exons
Exon	Forward Primers(5'to3')	Reverse Primers(5'to3')	Product size(bp)
Exon 1	GGCACTTCTTGGGTCTTT	CATAGCAGGCAGCTTCTT	490
Exon 2	TGCGGATCTAGGTGAGTC	TCTCTGCCACAAGAAGGT	487
Exon 3	CGGTGGGACTTTGAGGATCG	AGACTCTGAAGGACACTCATCA	239
Exon 4	CCTGGTGCCTAATTAAGTCCTC	AGGAAACGGTATCAGCAGCA	206
Exon 5	GATACCGTTTCCTGACTGTTCTC	CCCCAGACAGGCTAGTCCCT	173
Exon 6	CAGGAGACGAAGGAGACA	GGATGAGAGCCAAGTTCTT	272
Exon 7	TGTCCCTTAGCTTCGTTTC	GCAGTAGCAGTCACATTCA	490
Exon 8	TTGCCACTCTTGGAAGCCCT	ATACAGGCTAATGGATGGGAT	264
Exon 9	ATGAGCCGTTTATTCCCCGG	AGTCCCGGCCTCCTTTCA	421
