# Supplementary material for: Whole Genome Sequencing of Hulunbuir Short-Tailed Sheep for Identifying Candidate Genes Related to the Short-Tail Phenotype
Source: G3 (Bethesda). 2017 Dec 5;8(2):377–83. doi: 10.1534/g3.117.300307 (PMC5919745; doi:10.1534/g3.117.300307)
Supplement: Supplementary file 2 [file 377TableS2.xlsx]

## Sheet: Sheet1
S2 Table. Quality of Sequencing data
Sample name	Raw reads	Raw Base(bp)	Clean Base(bp)	Effective Rate(%)	Error Rate(%)	Q20(%)	Q30(%)	GC Content(%)
BS1F	47754892	14326467600	14290651431	99.75	0.03	95.8	90.97	45.37
BS1M	47381944	14214583200	14179046742	99.75	0.03	94.9	89.4	44.93
BS2F	49877497	14963249100	14915366703	99.68	0.04	94.61	89.03	45.32
BS2M	45194138	13558241400	13510787555	99.65	0.03	94.98	89.57	45.43
BS3F	54014836	16204450800	16129910326	99.54	0.02	97.37	94.04	44.81
BS3M	52455999	15736799700	15691162981	99.71	0.03	95.78	90.97	45.35
BS4F	50839238	15251771400	15109929926	99.07	0.04	94.6	89.04	45.47
BS4M	48276473	14482941900	14458320899	99.83	0.03	95.44	90.42	42.39
STS1F	48916124	14674837200	14639617591	99.76	0.03	95.13	89.84	44.14
STS1M	44536507	13360952100	13216653817	98.92	0.04	94.33	88.47	44.69
STS2F	52002413	15600723900	15493078905	99.31	0.03	95.16	89.84	45.45
STS2M	44322990	13296897000	13231742205	99.51	0.04	94.56	88.9	45.41
STS3F	47369616	14210884800	14166831057	99.69	0.03	95.1	89.77	45.39
STS3M	45906084	13771825200	13683685519	99.36	0.03	95.12	89.8	44.48
STS4F	47636386	14290915800	14179446657	99.22	0.03	95.08	89.75	44.78
STS4M	47603629	14281088700	14173980535	99.25	0.03	94.96	89.6	44.99
