# Supplementary material for: Whole Genome Sequencing of Hulunbuir Short-Tailed Sheep for Identifying Candidate Genes Related to the Short-Tail Phenotype
Source: G3 (Bethesda). 2017 Dec 5;8(2):377–83. doi: 10.1534/g3.117.300307 (PMC5919745; doi:10.1534/g3.117.300307)
Supplement: Supplementary file 3 [file 377TableS3.xlsx]

## Sheet: Sheet1
S3 Table. Depth and coverage of Sequencing
Sample	Mapped reads	Total reads	Mapping rate(%)	Average depth(X)	Coverage at least 1X(%)	Coverage at least 4X(%)
BS1F	93971835	95271668	98.64	4.88	94.97	57.75
BS1M	92902027	94529926	98.28	4.86	95.34	58.6
BS2F	97688368	99437904	98.24	5.09	95.55	60.81
BS2M	88529504	90076024	98.28	4.68	94.51	55.09
BS3F	106185238	107530148	98.75	5.21	95.98	62.98
BS3M	103032856	104611964	98.49	5.26	95.61	62.51
BS4F	98964743	100733666	98.24	5.12	95.63	61.26
BS4M	94934343	96389684	98.49	4.95	96.61	63.14
STS1F	96251924	97601988	98.62	5.11	96.26	63.19
STS2F	101816537	103284932	98.58	5.27	95.95	63.35
STS3F	93092695	94445510	98.57	4.86	95.04	57.67
STS4F	92969194	94526142	98.35	4.9	95.32	58.99
STS1M	86461437	88111546	98.13	4.69	94.79	55.87
STS2M	86594814	88214110	98.16	4.59	94.19	53.6
STS3M	89761141	91222154	98.4	4.75	95.03	57.08
STS4M	92921228	94493544	98.34	4.84	94.92	57.47
