# Supplementary material for: Whole Genome Sequencing of Hulunbuir Short-Tailed Sheep for Identifying Candidate Genes Related to the Short-Tail Phenotype
Source: G3 (Bethesda). 2017 Dec 5;8(2):377–83. doi: 10.1534/g3.117.300307 (PMC5919745; doi:10.1534/g3.117.300307)
Supplement: Supplementary file 4 [file 377TableS4.xlsx]

## Sheet: Sheet1
S4 Table. Summary of SNPs in 16 sheep
Category		Number of SNPs
Total		72101346
Upstream		433577
Exonic	Missense	202338
	Stop gain	2905
	stop loss	165
	Synonymous	286899
Intronic		17921162
Splicing		2914
Downstream		418261
Upstream/Downstream		4619
Intergenic		52828506
